# Supplementary material for: Conditioned Medium from Bone Marrow Mesenchymal Stem Cells Restored Oxidative Stress-Related Impaired Osteogenic Differentiation
Source: Int J Mol Sci. 2021 Dec 15;22(24):13458. doi: 10.3390/ijms222413458 (PMC8706339; doi:10.3390/ijms222413458)
Supplement: Supplementary file 1 [file ijms-22-13458-s001.zip]

Archive with 1 entries (1 files):
- ijms-1466722-supplementary.pdf
